# Supplementary material for: Evaluation of the Potential Benefits of Trimetazidine in Metabolic Dysfunction-Associated Steatotic Liver Disease: A Randomized Controlled Trial
Source: Pharmaceuticals (Basel). 2025 Aug 27;18(9):1279. doi: 10.3390/ph18091279 (PMC12472768; doi:10.3390/ph18091279)
Supplement: Supplementary file 1 [file pharmaceuticals-18-01279-s001.zip]

Archive with 1 entries (1 files):
- pharmaceuticals-3785814-supplementary.pdf
